# Supplementary material for: A quantization assisted U-Net study with ICA and deep features fusion for breast cancer identification using ultrasonic data
Source: PeerJ Comput Sci. 2021 Dec 16;7:e805. doi: 10.7717/peerj-cs.805 (PMC8725669; doi:10.7717/peerj-cs.805)
Supplement: Supplemental Information 1 [file peerj-cs-07-805-s001.zip]

Archive with 9 entries (9 files):
- SUN.mat
- Segmentation.ipynb
- Run_SUN.m
- run_stats.m
- quantization.m
- OASBUD_features.m
- features.m
- all_classifiers.m
- deepfeatures.m
