# Supplementary material for: A quantization assisted U-Net study with ICA and deep features fusion for breast cancer identification using ultrasonic data
Source: PeerJ Comput Sci. 2021 Dec 16;7:e805. doi: 10.7717/peerj-cs.805 (PMC8725669; doi:10.7717/peerj-cs.805)
Supplement: Supplemental Information 1 [file peerj-cs-07-805-s001.zip › Segmentation.ipynb]

# %% [code]
!pip install keras==2.3.1
#!pip install tensorflow==2.1.0
!pip install keras_applications==1.0.8
!pip install image-classifiers==1.0.0
!pip install -U albumentations>=0.3.0 --user 
!pip install -U --pre segmentation-models --user

# %% [code]
%matplotlib inline
import numpy as np # linear algebra
import pandas as pd # data processing, CSV file I/O (e.g. pd.read_csv)
import os
import matplotlib.pyplot as plt
#import nibabel as nib 
from glob import glob
from sklearn.model_selection import train_test_split
#from skimage.util.montage import montage2d       

data_dir='D:/novermber_2020_downloads/Compressed/Dataset_BUSI/Dataset_BUSI_with_GT/resized_segmentation'

# %% [code]
#!pip install keras_applications==1.0.8
#!pip install keras_preprocessing==1.0.2 --no-deps
 
import os
os.environ['CUDA_VISIBLE_DEVICES'] = '0'

import cv2
import keras
import numpy as np
import matplotlib.pyplot as plt

# %% [code]

x_train_dir = os.path.join(data_dir, 'train/images')
y_train_dir = os.path.join(data_dir, 'train/masks')

x_valid_dir = os.path.join(data_dir, 'validation/images')
y_valid_dir = os.path.join(data_dir, 'validation/masks')

x_test_dir = os.path.join(data_dir, 'test/images')
y_test_dir = os.path.join(data_dir, 'test/masks')

# %% [code]
# helper function for data visualization
def visualize(**images):
    """PLot images in one row."""
    n = len(images)
    plt.figure(figsize=(16, 5))
    for i, (name, image) in enumerate(images.items()):
        plt.subplot(1, n, i + 1)
        plt.xticks([])
        plt.yticks([])
        plt.title(' '.join(name.split('_')).title())
        plt.imshow(image)
    plt.show()
    
# helper function for data visualization    
def denormalize(x):
    """Scale image to range 0..1 for correct plot"""
    x_max = np.percentile(x, 98)
    x_min = np.percentile(x, 2)    
    x = (x - x_min) / (x_max - x_min)
    x = x.clip(0, 1)
    return x
    

# classes for data loading and preprocessing
class Dataset:
    """CamVid Dataset. Read images, apply augmentation and preprocessing transformations.
    
    Args:
        images_dir (str): path to images folder
        masks_dir (str): path to segmentation masks folder
        class_values (list): values of classes to extract from segmentation mask
        augmentation (albumentations.Compose): data transfromation pipeline 
            (e.g. flip, scale, etc.)
        preprocessing (albumentations.Compose): data preprocessing 
            (e.g. noralization, shape manipulation, etc.)
    
    """
    
    CLASSES = ['background', 'tumor']
    
    def __init__(
            self, 
            images_dir, 
            masks_dir, 
            classes=None, 
            augmentation=None, 
            preprocessing=None,
    ):
        self.ids = os.listdir(images_dir)
        self.images_fps = [os.path.join(images_dir, image_id) for image_id in self.ids]
        self.masks_fps = [os.path.join(masks_dir, image_id) for image_id in self.ids]
        
        # convert str names to class values on masks
        self.class_values = [self.CLASSES.index(cls.lower()) for cls in classes]
        
        self.augmentation = augmentation
        self.preprocessing = preprocessing
    
    def __getitem__(self, i):
        
        # read data
        image = cv2.imread(self.images_fps[i])
        image = cv2.cvtColor(image, cv2.COLOR_BGR2RGB)
        mask = cv2.imread(self.masks_fps[i], 0)
        
        # extract certain classes from mask (e.g. cars)
        masks = [(mask == v) for v in self.class_values]
        mask = np.stack(masks, axis=-1).astype('float')
        
        # add background if mask is not binary
        if mask.shape[-1] != 1:
            background = 1 - mask.sum(axis=-1, keepdims=True)
            mask = np.concatenate((mask, background), axis=-1)
        
        # apply augmentations
        if self.augmentation:
            sample = self.augmentation(image=image, mask=mask)
            image, mask = sample['image'], sample['mask']
        
        # apply preprocessing
        if self.preprocessing:
            sample = self.preprocessing(image=image, mask=mask)
            image, mask = sample['image'], sample['mask']
            
        return image, mask
        
    def __len__(self):
        return len(self.ids)
    
    
class Dataloder(keras.utils.Sequence):
    """Load data from dataset and form batches
    
    Args:
        dataset: instance of Dataset class for image loading and preprocessing.
        batch_size: Integet number of images in batch.
        shuffle: Boolean, if `True` shuffle image indexes each epoch.
    """
    
    def __init__(self, dataset, batch_size=1, shuffle=False,as_supervised=True):
        self.dataset = dataset
        self.batch_size = batch_size
        self.shuffle = shuffle
        self.indexes = np.arange(len(dataset))

        self.on_epoch_end()

    def __getitem__(self, i):
        
        # collect batch data
        start = i * self.batch_size
        stop = (i + 1) * self.batch_size
        data = []
        for j in range(start, stop):
            data.append(self.dataset[j])
        
        # transpose list of lists
        batch = [np.stack(samples, axis=0) for samples in zip(*data)]
        
        return batch
    
    def __len__(self):
        """Denotes the number of batches per epoch"""
        return len(self.indexes) // self.batch_size
    
    def on_epoch_end(self):
        """Callback function to shuffle indexes each epoch"""
        if self.shuffle:
            self.indexes = np.random.permutation(self.indexes)

# %% [code]
# Lets look at data we have
dataset = Dataset(x_train_dir, y_train_dir, classes=['background', 'tumor'])

image, mask = dataset[5] # get some sample
visualize(
    image=image, 
    background_mask=mask[..., 0].squeeze(),
    tumor_mask=mask[..., 1].squeeze(),
)

# %% [code]
import albumentations as A

# %% [code]
def round_clip_0_1(x, **kwargs):
    return x.round().clip(0, 1)

# define heavy augmentations
def get_training_augmentation():
    train_transform = [

        A.HorizontalFlip(p=0.5),

        A.ShiftScaleRotate(scale_limit=0.5, rotate_limit=0, shift_limit=0.1, p=1, border_mode=0),

        A.PadIfNeeded(min_height=512, min_width=512, always_apply=True, border_mode=0),
        A.RandomCrop(height=512, width=512, always_apply=True),

        A.IAAAdditiveGaussianNoise(p=0.2),
        A.IAAPerspective(p=0.5),

        A.OneOf(
            [
                A.CLAHE(p=1),
                A.RandomBrightness(p=1),
                A.RandomGamma(p=1),
            ],
            p=0.9,
        ),

        A.OneOf(
            [
                A.IAASharpen(p=1),
                A.Blur(blur_limit=3, p=1),
                A.MotionBlur(blur_limit=3, p=1),
            ],
            p=0.9,
        ),

        A.OneOf(
            [
                A.RandomContrast(p=1),
                A.HueSaturationValue(p=1),
            ],
            p=0.9,
        ),
        A.Lambda(mask=round_clip_0_1)
    ]
    return A.Compose(train_transform)


def get_validation_augmentation():
    """Add paddings to make image shape divisible by 32"""
    test_transform = [
        A.PadIfNeeded(512, 512)
    ]
    return A.Compose(test_transform)

def get_preprocessing(preprocessing_fn):
    """Construct preprocessing transform
    
    Args:
        preprocessing_fn (callbale): data normalization function 
            (can be specific for each pretrained neural network)
    Return:
        transform: albumentations.Compose
    
    """
    
    _transform = [
        A.Lambda(image=preprocessing_fn),
    ]
    return A.Compose(_transform)


# %% [code]
#!pip install -U git+https://github.com/albu/albumentations --no-cache-dir


# Lets look at augmented data we have
dataset = Dataset(x_train_dir, y_train_dir, classes=['background', 'tumor'], augmentation=get_training_augmentation())

image, mask = dataset[12] # get some sample
visualize(
    image=image, 
    background_mask=mask[..., 0].squeeze(),
    tumor_mask=mask[..., 1].squeeze(),
)

# %% [code]
import segmentation_models as sm

BACKBONE = 'inceptionresnetv2'
BATCH_SIZE = 8  
CLASSES = ['tumor']
LR = 0.0001
EPOCHS = 40

preprocess_input = sm.get_preprocessing(BACKBONE)

#!pip install tensorflow==2.1.0

# define network parameters
n_classes = 1 if len(CLASSES) == 1 else (len(CLASSES) + 1)  # case for binary and multiclass segmentation
activation = 'sigmoid' if n_classes == 1 else 'softmax'

#create model
model = sm.Unet(BACKBONE, classes=n_classes, activation=activation)

optim = keras.optimizers.Adam(LR)

# Segmentation models losses can be combined together by '+' and scaled by integer or float factor
dice_loss = sm.losses.DiceLoss()
focal_loss = sm.losses.BinaryFocalLoss() if n_classes == 1 else sm.losses.CategoricalFocalLoss()
total_loss = dice_loss + (1 * focal_loss)

# actulally total_loss can be imported directly from library, above example just show you how to manipulate with losses
# total_loss = sm.losses.binary_focal_dice_loss # or sm.losses.categorical_focal_dice_loss 

metrics = [sm.metrics.IOUScore(threshold=0.5), sm.metrics.FScore(threshold=0.5)]

# compile keras model with defined optimozer, loss and metrics
model.compile(optim, dice_loss, metrics)

# %% [code]
# Dataset for train images
train_dataset = Dataset(
    x_train_dir, 
    y_train_dir, 
    classes=CLASSES, 
    augmentation=get_training_augmentation(),
    preprocessing=get_preprocessing(preprocess_input),
)

# Dataset for validation images
valid_dataset = Dataset(
    x_valid_dir, 
    y_valid_dir, 
    classes=CLASSES, 
    augmentation=get_validation_augmentation(),
    preprocessing=get_preprocessing(preprocess_input),
)

train_dataloader = Dataloder(train_dataset, batch_size=BATCH_SIZE, shuffle=True)
valid_dataloader = Dataloder(valid_dataset, batch_size=1, shuffle=False)

# check shapes for errors
assert train_dataloader[0][0].shape == (BATCH_SIZE, 512, 512, 3)
assert train_dataloader[0][1].shape == (BATCH_SIZE, 512, 512, n_classes)

# define callbacks for learning rate scheduling and best checkpoints saving
callbacks = [
    keras.callbacks.ModelCheckpoint('C:/Users/Talha/Downloads/resized_segmentation-20201020T063009Z-001/models/best_model.h5', save_weights_only=True, save_best_only=True, mode='min'),
    keras.callbacks.ReduceLROnPlateau(),
]

# %% [code]
    

# %% [code]
# train model
history = model.fit_generator(
    train_dataloader, 
    steps_per_epoch=len(train_dataloader), 
    epochs=EPOCHS, 
    callbacks=callbacks, 
    validation_data=valid_dataloader, 
    validation_steps=len(valid_dataloader),
)

# %% [code]

# Plot training & validation iou_score values
plt.figure(figsize=(30, 5))
plt.subplot(121)
plt.plot(history.history['iou_score'])
plt.plot(history.history['val_iou_score'])
plt.title('Model iou_score')
plt.ylabel('iou_score')
plt.xlabel('Epoch')
plt.legend(['Train', 'Test'], loc='upper left')

# Plot training & validation loss values
plt.subplot(122)
plt.plot(history.history['loss'])
plt.plot(history.history['val_loss'])
plt.title('Model loss')
plt.ylabel('Loss')
plt.xlabel('Epoch')
plt.legend(['Train', 'Test'], loc='upper left')
plt.show()

# %% [code]
test_dataset = Dataset(
    x_test_dir, 
    y_test_dir, 
    classes=2, 
    augmentation=get_validation_augmentation(),
    preprocessing=get_preprocessing(preprocess_input),
)

test_dataloader = Dataloder(test_dataset, batch_size=1, shuffle=False)
# load best weights
model.load_weights('D:/novermber_2020_downloads/Compressed/Colab Notebooks-20201013T212007Z-001/Colab Notebooks/best_model.h5')

# %% [code]
# on testing data
scores = model.evaluate_generator(test_dataloader)

print("Loss: {:.5}".format(scores[0]))
for metric, value in zip(metrics, scores[1:]):
    print("mean {}: {:.5}".format(metric.__name__, value))

# %% [code]
train_scores = model.evaluate_generator(train_dataloader)

print("Loss: {:.5}".format(train_scores[0]))
for metric, value in zip(metrics, train_scores[1:]):
    print("mean {}: {:.5}".format(metric.__name__, value))

# %% [code]
# on validation data
scores = model.evaluate_generator(valid_dataloader)

print("Loss: {:.5}".format(scores[0]))
for metric, value in zip(metrics, scores[1:]):
    print("mean {}: {:.5}".format(metric.__name__, value))

# %% [code]
n = 5
ids = np.random.choice(np.arange(len(test_dataset)), size=n)

for i in ids:
    
    image, gt_mask = test_dataset[i]
    image = np.expand_dims(image, axis=0)
    pr_mask = model.predict(image).round()
    heatmap = np.mean(pr_mask, axis=-1)
    heatmap = np.maximum(heatmap, 0)                                                            # Following two lines just normalize heatmap between 0 and 1
    heatmap /= np.max(heatmap)

    
    visualize(
        image=denormalize(image.squeeze()),
        gt_mask=gt_mask[..., 0].squeeze(),
        pr_mask=pr_mask[..., 0].squeeze(),
    )
    extent = 0, 512, 0, 512
    fig = plt.Figure(frameon=False)

    img1 = plt.imshow(image.squeeze(), extent=extent)

    img2 = plt.imshow(heatmap.squeeze(), cmap='jet', alpha=0.4, extent=extent)

    plt.xticks([])
    plt.yticks([])
    plt.show()


# %% [code]
#image, gt_mask = test_dataset[1]
#image = np.expand_dims(image, axis=0)
#pr_mask = model.predict(image).round()
#heatmap = np.mean(pr_mask, axis=-1)
#heatmap = np.maximum(heatmap, 0)                                                            # Following two lines just normalize heatmap between 0 and 1
#heatmap /= np.max(heatmap)

#plt.imshow(heatmap.squeeze())

# %% [code]

#img = plt.imread(img_path)
#extent = 0, 512, 0, 512
#fig = plt.Figure(frameon=False)

#img1 = plt.imshow(image.squeeze(), extent=extent)

#img2 = plt.imshow(heatmap.squeeze(), cmap='jet', alpha=0.4, extent=extent)

#plt.xticks([])
#plt.yticks([])
#plt.show()

# %% [code]
model.summary()

# %% [code]
import matplotlib.pyplot as plt
import keras.backend as K
from keras.preprocessing.image import ImageDataGenerator
from keras.preprocessing import image
from keras.models import Model
from keras.layers import Input, Dense, Dropout

# %% [code]
layer_outputs = [layer.output for layer in model.layers[1:100]]

# %% [code]
image_dir='C:/Users/ibrahim/Downloads/resized_segmentation-20201020T063009Z-001/resized_segmentation/testing/'
test_image = image_dir+"/images/test (1).png"
img = image.load_img(test_image, target_size=(299, 299))
img_arr = image.img_to_array(img)
img_arr = np.expand_dims(img_arr, axis=0)
img_arr /= 255.

# Defining a new model using original model's input and all the 100 layers outputs and then predicting the values for all those 100 layers for our test image.
activation_model = Model(inputs=model.input, outputs=layer_outputs)
activations = activation_model.predict(img_arr)

# These are names of layers, the outputs of which we are going to visualize.
layer_names = ['conv2d_1', 'activation_1', 'conv_7b', 'conv_7b_ac', 'final_conv', 'sigmoid']
activ_list = [activations[0], activations[2], activations[10], activations[12], activations[17], activations[19]]

# %% [code]
fig = plt.figure(figsize=(22, 3))
for img in range(30):
    ax = fig.add_subplot(2, 15, img+1)
    ax = plt.imshow(activations[0][0, :, :, img], cmap='plasma')
    plt.xticks([])
    plt.yticks([])
    fig.subplots_adjust(wspace=0.05, hspace=0.05)

# %% [code]
fig = plt.figure(figsize=(22, 6))
for img in range(60):
    ax = fig.add_subplot(4, 15, img+1)
    ax = plt.imshow(activations[6][0, :, :, img], cmap='plasma')
    plt.xticks([])
    plt.yticks([])
    fig.subplots_adjust(wspace=0.05, hspace=0.05)

# %% [code]
fig = plt.figure(figsize=(22, 6))
for img in range(60):
    ax = fig.add_subplot(4, 15, img+1)
    ax = plt.imshow(activations[10][0, :, :, img], cmap='plasma')
    plt.xticks([])
    plt.yticks([])
    fig.subplots_adjust(wspace=0.05, hspace=0.05)

# %% [code]
fig = plt.figure(figsize=(22, 6))
for img in range(60):
    ax = fig.add_subplot(4, 15, img+1)
    ax = plt.imshow(activations[17][0, :, :, img], cmap='plasma')
    plt.xticks([])
    plt.yticks([])
    fig.subplots_adjust(wspace=0.05, hspace=0.05)

# %% [code]
fig = plt.figure(figsize=(22, 6))
for img in range(60):
    ax = fig.add_subplot(4, 15, img+1)
    ax = plt.imshow(activations[39][0, :, :, img], cmap='plasma')
    plt.xticks([])
    plt.yticks([])
    fig.subplots_adjust(wspace=0.05, hspace=0.05)

# %% [code]
# The purpose of this function is to just convert a numpy array to a standard image format, so that it can be displayed and viewed comfortably
def deprocess_image(x):
    
    x -= x.mean()
    x /= (x.std() + 1e-5)
    x *= 0.1
    x += 0.5
    x = np.clip(x, 0, 1)
    x *= 255
    x = np.clip(x, 0, 255).astype('uint8')

    return x

# %% [code]
def generate_pattern(layer_name, filter_index, size=150):
    
    layer_output = model.get_layer(layer_name).output
    loss = K.mean(layer_output[:, :, :, filter_index])
    grads = K.gradients(loss, model.input)[0]
    grads /= (K.sqrt(K.mean(K.square(grads))) + 1e-5)
    iterate = K.function([model.input], [loss, grads])
    input_img_data = np.random.random((1, size, size, 3)) * 20 + 128.
    step = 1.
    for i in range(80):
        loss_value, grads_value = iterate([input_img_data])
        input_img_data += grads_value * step
        
    img = input_img_data[0]
    return deprocess_image(img)

# %% [code]
fig = plt.figure(figsize=(15, 12))
for img in range(30):
    ax = fig.add_subplot(5, 6, img+1)
    ax = plt.imshow(generate_pattern('conv2d_1', img))
    plt.xticks([])
    plt.yticks([])
    fig.subplots_adjust(wspace=0.05, hspace=0.05)

# %% [code]
n = 5
ids = np.random.choice(np.arange(len(test_dataset)), size=n)

for i in ids:
    
    image, gt_mask = test_dataset[i]
    image = np.expand_dims(image, axis=0)
    pr_mask = model.predict(image).round()
    heatmap = np.mean(pr_mask, axis=-1)
    heatmap = np.maximum(heatmap, 0)                                                            # Following two lines just normalize heatmap between 0 and 1
    heatmap /= np.max(heatmap)

    
    visualize(
        image=denormalize(image.squeeze()),
        gt_mask=gt_mask[..., 0].squeeze(),
        pr_mask=pr_mask[..., 0].squeeze(),
    )
    extent = 0, 512, 0, 512
    fig = plt.Figure(frameon=False)

    img1 = plt.imshow(image.squeeze(), extent=extent)

    img2 = plt.imshow(heatmap.squeeze(), cmap='jet', alpha=0.4, extent=extent)

    plt.xticks([])
    plt.yticks([])
    plt.show()


# %% [code]
benign_dataset = Dataset(
    x_benign_dir, 
    y_benign_dir, 
    classes=CLASSES, 
    augmentation=get_validation_augmentation(),
    preprocessing=get_preprocessing(preprocess_input),
)

# %% [code]
n = 437
#benign_dataloader = Dataloder(benign_dataset, batch_size=BATCH_SIZE, shuffle=True)
##valid_dataloader = Dataloder(valid_dataset, batch_size=1, shuffle=False)

#ids = np.random.choice(np.arange(len(benign_dataset)), size=n)

import cv2
# current path is fetched
current_path = os.getcwd()
# folder is fetched where images are located dynamically
folder = os.path.join(current_path, 'Images')
dirName = 'benign_segmentedMasks'

count=1
# if directory does not exists it creates it else display an message that it exists

if not os.path.exists(dirName):
    os.mkdir(dirName)
    print("Directory", dirName, "Created")
else:
    print("Directory", dirName, "already exists")

choose_write_folder = os.path.join(current_path, dirName)

for i in range(n):
    
    image, gt_mask = benign_dataset[i]
    image = np.expand_dims(image, axis=0)
    pr_mask = model.predict(image).round()
    heatmap = np.mean(pr_mask, axis=-1)
    heatmap = np.maximum(heatmap, 0)                                                            # Following two lines just normalize heatmap between 0 and 1
    heatmap /= np.max(heatmap)
    pr_mask=pr_mask[0, :, :, 0]
        # name of file which is to be written to above chosed folder
    image_name_to_write = (os.path.join(choose_write_folder,
                                            'benign{}.png'.format(count)))

        # image file is written using cv2.imwrite function
    write_images = cv2.imwrite(image_name_to_write, pr_mask)
    count=count+1;


# %% [code]
malignant_dataset = Dataset(
    x_malignant_dir, 
    y_malignant_dir, 
    classes=CLASSES, 
    augmentation=get_validation_augmentation(),
    preprocessing=get_preprocessing(preprocess_input),
)

# %% [code]
n = 210
#benign_dataloader = Dataloder(benign_dataset, batch_size=BATCH_SIZE, shuffle=True)
##valid_dataloader = Dataloder(valid_dataset, batch_size=1, shuffle=False)

#ids = np.random.choice(np.arange(len(malignant_dataset)), size=n)

import cv2
# current path is fetched
current_path = os.getcwd()
# folder is fetched where images are located dynamically
folder = os.path.join(current_path, 'Images')
dirName = 'malignant_segmentedMasks'

count=1
# if directory does not exists it creates it else display an message that it exists

if not os.path.exists(dirName):
    os.mkdir(dirName)
    print("Directory", dirName, "Created")
else:
    print("Directory", dirName, "already exists")

choose_write_folder = os.path.join(current_path, dirName)

for i in range(n):
    
    image, gt_mask = benign_dataset[i]
    image = np.expand_dims(image, axis=0)
    pr_mask = model.predict(image).round()
    heatmap = np.mean(pr_mask, axis=-1)
    heatmap = np.maximum(heatmap, 0)                                                            # Following two lines just normalize heatmap between 0 and 1
    heatmap /= np.max(heatmap)
    pr_mask=pr_mask[0, :, :, 0]
        # name of file which is to be written to above chosed folder
    image_name_to_write = (os.path.join(choose_write_folder,
                                            'malignant{}.png'.format(count)))

        # image file is written using cv2.imwrite function
    write_images = cv2.imwrite(image_name_to_write, pr_mask)
    count=count+1;
