# Supplementary material for: A quantization assisted U-Net study with ICA and deep features fusion for breast cancer identification using ultrasonic data
Source: PeerJ Comput Sci. 2021 Dec 16;7:e805. doi: 10.7717/peerj-cs.805 (PMC8725669; doi:10.7717/peerj-cs.805)
Supplement: Supplemental Information 1 [file peerj-cs-07-805-s001.zip › quantization.m]

imageFolder = fullfile('C:\Users\Talha\Downloads\Compressed\Dataset_BUSI\Dataset_BUSI_with_GT\codes\','final_Segmented');

imds = imageDatastore(imageFolder, ...
    'IncludeSubfolders',true, ...
    'LabelSource','foldernames');
% %%
% [trainingSet, testSet] = splitEachLabel(imds, 0.7, 'randomize');
%%
srcFiles1 = dir('C:\Users\Talha\Downloads\Compressed\Dataset_BUSI\Dataset_BUSI_with_GT\codes\final_Segmented\Benign\*.png');  % the folder in which ur images exists

for i = 1 : length(srcFiles1)
filename1 = strcat('C:\Users\Talha\Downloads\Compressed\Dataset_BUSI\Dataset_BUSI_with_GT\codes\final_Segmented\Benign\',srcFiles1(i).name);

    I=imread(filename1);
    thresh = multithresh(I,2);
    levels=imquantize(I,thresh);
    tumor_level=levels==2;
    RGB = label2rgb(tumor_level); 
    new=uint8(tumor_level).*I;
%     figure;
%     imshowpair(I,new,'montage')
%     axis off
%     title('RGB Segmented Image')
    newfilename=strcat('C:\Users\Talha\Downloads\Compressed\Dataset_BUSI\Dataset_BUSI_with_GT\codes\selectedTumors\Benign\',srcFiles1(i).name);
    imwrite(new,newfilename,'png');
end
%%
% for i=1:5
%    
%     I=readimage(imds,i);
    I=malignant73;
    thresh = multithresh(I,2);
    levels=imquantize(I,thresh);
    tumor_level=levels==2;
    RGB = label2rgb(levels); 
    new=uint8(tumor_level).*I;
    figure;
    imshowpair(I,RGB,'montage')
    axis off
    title('RGB Segmented Image')
    figure,imshow(RGB)
    figure,imshow(new)
%end
%%
imshow(benign_3_)
