# Supplementary material for: A quantization assisted U-Net study with ICA and deep features fusion for breast cancer identification using ultrasonic data
Source: PeerJ Comput Sci. 2021 Dec 16;7:e805. doi: 10.7717/peerj-cs.805 (PMC8725669; doi:10.7717/peerj-cs.805)
Supplement: Supplemental Information 1 [file peerj-cs-07-805-s001.zip › features.m]

imageFolder = fullfile('C:\Users\Talha\Downloads\Compressed\Dataset_BUSI\Dataset_BUSI_with_GT\','segmented_masks');

imds = imageDatastore(imageFolder, ...
    'IncludeSubfolders',true, ...
    'LabelSource','foldernames');
%%
[trainingSet, testSet] = splitEachLabel(imds, 0.7, 'randomize');
%%

for i=1:length(trainingSet.Labels)
    I=readimage(trainingSet,i);
    [regions,mserCC] = detectMSERFeatures(I);
%Show all detected MSER Regions.

    figure
    imshow(I)
    hold on
    plot(regions,'showPixelList',true,'showEllipses',false)
    T_Hcorners = detectHarrisFeatures(I);
    [T_Hfeatures, valid_corners] = extractFeatures(I, T_Hcorners);
    if(isempty(T_Hfeatures.Features))
        T_f1(i,:)=0;
    else
    T_f1(i,1:30)=T_Hfeatures.Features(1:1,1:30);
    end
    T_Spoints = detectSURFFeatures(I);
    [T_Sfeatures, valid_points] = extractFeatures(I, T_Spoints);
    if(isempty(T_Sfeatures))
        T_f1(i,:)=0;
    else
    T_f2(i,1:30)=T_Sfeatures(1:1,1:30);
    end
end
 %%
for i=1:length(testSet.Labels)
    I=readimage(testSet,i);
    V_Hcorners = detectHarrisFeatures(I);
   [V_Hfeatures, valid_corners] = extractFeatures(I, V_Hcorners);
    if(isempty(V_Hfeatures.Features))
        V_f1(i,:)=0;
    else
    V1_f1(i,1:30)=V_Hfeatures.Features(1:1,1:30);
    end
    V_Spoints = detectSURFFeatures(I);
    [V_Sfeatures, valid_points] = extractFeatures(I, V_Spoints);
     if(isempty(V_Sfeatures))
        V_f2(i,:)=0;
    else
    V_f2(i,1:30)=V_Sfeatures(1:1,1:30);
    end
end
%%
training_features=[T_f1,T_f2];
testing_features=[V1_f1,V_f2];
%%
net=fitcecoc(training_features,trainingSet.Labels);
YPred = predict(net,testing_features);
YTest = testSet.Labels;
%Calculate the accuracy. The accuracy is the ratio of the number of true labels in the test data matching the classifications from classify to the number of images in the test data.

accuracy = sum(YPred == YTest)/numel(YTest)
%%
%length(imds.Labels)
for i=1:length(imds.Labels)
    I=readimage(imds,i);
    [Saliency_Map, Feature_Maps, ICA_Maps, img, SUN] = Run_SUN(I);
    saliency_features{i}=mean(Feature_Maps, 3);
end
%%
for i=1:length(saliency_features)
    saliency_features_mean(i,:)=mean(saliency_features{i});
end
%%
img = benign_3_;figure;
          subplot(1, 4, 1);imagesc(img);title('Original Image');axis off;
          [Saliency_Map, Feature_Maps, ICA_Maps, img] = ...
              Run_SUN(img, []);
          subplot(1, 4, 2);imagesc(img);title('Preprocessed Image');
          axis off;
          subplot(1, 4, 3);imagesc(mean(Saliency_Map,3));title('Saliency Map');
          axis off;subplot(1, 4, 4);imagesc(mean(Feature_Maps, 3));axis off;
          title('Mean Feature Map');
%%
figure,
imagesc(mean(Saliency_Map, 3))
%%

inputSize = 104;
numHiddenUnits = 100;
numClasses = 2;

layers = [ ...
    sequenceInputLayer(inputSize)
    bilstmLayer(numHiddenUnits,'OutputMode','last')
    fullyConnectedLayer(numClasses)
    softmaxLayer
    classificationLayer]
%%
maxEpochs = 20;
miniBatchSize = 8;

options = trainingOptions('adam', ...
    'ExecutionEnvironment','cpu', ...
    'GradientThreshold',1, ...
    'MaxEpochs',maxEpochs, ...
    'MiniBatchSize',miniBatchSize, ...
    'SequenceLength','longest', ...
    'Shuffle','never', ...
    'Verbose',0, ...
    'Plots','training-progress');
%%
YLabel=imds.Labels;
rng default    % Set the seed for reproducibility
c = cvpartition(YLabel,'HoldOut',0.3);
idxTrain = training(c,1);
idxTest = ~idxTrain;
XTrain = saliency_dense_features(idxTrain,:);
yTrain = YLabel(idxTrain);
XTest = saliency_dense_features(idxTest,:);
yTest = YLabel(idxTest);
%%

%%
 svmmL=fitcecoc(XTrain,yTrain);

YPred = predict(svmmL,XTest);
accuracy = mean(YPred == yTest)

%%
net = trainNetwork(XTrain,yTrain,layers,options);
%%
miniBatchSize = 8;
YPred = classify(net,XTest, ...
    'MiniBatchSize',miniBatchSize, ...
    'SequenceLength','longest');
%%
acc = sum(YPred == yTest)./numel(yTest)
%%
denNet=densenet201;
%%
imageSize = denNet.Layers(1).InputSize;
augmentedSet = augmentedImageDatastore(imageSize, imds, 'ColorPreprocessing', 'gray2rgb');
%%
w1 = denNet.Layers(3).Weights;

% Scale and resize the weights for visualization
w1 = mat2gray(w1);
w1 = imresize(w1,5); 

% Display a montage of network weights. There are 96 individual sets of
% weights in the first layer.
figure
montage(w1)

%%
trainingOptions()
featureLayer = 'fc1000';
deepFeatures = activations(denNet, augmentedSet, featureLayer, ...
    'MiniBatchSize', 32, 'OutputAs', 'rows');
%%
saliency_dense_features=[deepFeatures,saliency_features_mean];

%% DEMO 2
nOfSelection=80;
population=20;
itrationMax=10000;
fun=@meandata;
[Selection , SelectionValue]=psoSelection(saliency_features_mean,nOfSelection,population,itrationMax,fun);
MinimizedData=saliency_features_mean(:,Selection);
disp('Selection---->')
disp(Selection)
disp('SelectionValue---->')
disp(SelectionValue)

%%
 logitt=fitcensemble(saliency_dense_features,imds.Labels,'Method','LogitBoost','KFold',10);
ce = kfoldLoss(logitt);
accuracy=1-ce
%%
svmguasian1 = fitcsvm(saliency_dense_features,imds.Labels,'Standardize',true,'KernelFunction','RBF',...
    'KernelScale','auto','KFold',10);
ce = kfoldLoss(svmguasian1);
accuracy=1-ce
%%
knnfine = fitcknn(saliency_dense_features,imds.Labels,'NumNeighbors',1,...
    'NSMethod','exhaustive','Distance','minkowski',...
    'Standardize',1,'KFold',10);
ce = kfoldLoss(knnfine);
accuracy=1-ce
%%
knnmedium = fitcknn(saliency_dense_features,imds.Labels,'NumNeighbors',10,...
    'NSMethod','exhaustive','Distance','minkowski',...
    'Standardize',1,'KFold',10);
ce = kfoldLoss(knnmedium);
accuracy=1-ce
%%
knncoarse = fitcknn(saliency_dense_features,imds.Labels,'NumNeighbors',100,...
    'NSMethod','exhaustive','Distance','minkowski',...
    'Standardize',1,'KFold',10);
ce = kfoldLoss(knncoarse);
accuracy=1-ce
%%
bagmodel = fitcensemble(saliency_dense_features,imds.Labels,'Method','Bag','KFold',10);
ce = kfoldLoss(bagmodel);
accuracy=1-ce
%%
totalboostmodel = fitcensemble(saliency_dense_features,imds.Labels,'Method','TotalBoost','KFold',10);
ce = kfoldLoss(totalboostmodel);
accuracy=1-ce
%%
gentleboostmodel = fitcensemble(saliency_dense_features,imds.Labels,'Method','GentleBoost','KFold',10);
ce = kfoldLoss(gentleboostmodel);
accuracy=1-ce
%%
robustboostmodel = fitcensemble(saliency_dense_features,imds.Labels,'Method','RobustBoost','KFold',10);
ce = kfoldLoss(robustboostmodel);
accuracy=1-ce
%%
LPboostmodel = fitcensemble(saliency_dense_features,imds.Labels,'Method','LPBoost','KFold',10);
ce = kfoldLoss(LPboostmodel);
accuracy=1-ce
%%
RUSboostmodel = fitcensemble(saliency_dense_features,imds.Labels,'Method','RUSBoost','KFold',10);
ce = kfoldLoss(RUSboostmodel);
accuracy=1-ce
%%
SubSpacemodel = fitcensemble(saliency_dense_features,imds.Labels,'Method','Subspace','KFold',10);
ce = kfoldLoss(SubSpacemodel);
accuracy=1-ce
%%
[trainZ,testZ] = ccaFuse(XTrain(:,1:1000), XTrain(:,1001:1104), XTest(:,1:1000), XTest(:,1001:1104), 'concat');
%%
 svmmL=fitcecoc(trainZ,yTrain);

YPred = predict(svmmL,testZ);
accuracy = mean(YPred == yTest)
%%
logitt=fitcensemble(trainZ,yTrain,'Method','LogitBoost');
YPred = predict(logitt,testZ);
accuracy = mean(YPred == yTest)
%%
n=grp2idx(imds.Labels);
saliency_dense_mat=[double(saliency_dense_features),n];
%%
only_saliency_mat=[saliency_features_mean,n];
%% 
only_dense_mat=[deepFeatures,n];
